# Supplementary material for: Caffeic Acid Phenethyl Ester (CAPE) Improves Boar Sperm Quality and Antioxidant Capacity in Liquid Preservation (17°C) Linked to AMPK Activity Maintenance
Source: Front Vet Sci. 2022 Jun 9;9:904886. doi: 10.3389/fvets.2022.904886 (PMC9219730; doi:10.3389/fvets.2022.904886)
Supplement: Supplementary Table S1 — The comparison analysis between control and 210 μmol/L CAPE treatment group of phospho-AMPKα antibody labeling in sperm tail (***, P < 0.001). [file Table_1.XLSX]

## Sheet: Sheet1
The comparison analysis between control and 210 μmol/L CAPE treatment group of phospho-AMPKα fluorescence intensity in sperm tail
Group	Fluorescence intensity
210 μmol/L CAPE	29.08±0.017%***
Control group	5.10±0.010%
